# Supplementary material for: Quality of reporting on randomized controlled trials of acupuncture for stroke rehabilitation
Source: BMC Complement Altern Med. 2014 May 7;14:151. doi: 10.1186/1472-6882-14-151 (PMC4030573; doi:10.1186/1472-6882-14-151)
Supplement: Additional file 1 — CONSORT evaluation of acupuncture for stroke rehabilitation. [file 1472-6882-14-151-S1.xls]

## Sheet: CONSORT
ID	Year of publication	Title	Publication language (1=English; 2=Chinese)	Nationality of authors(1=authors in Chinese research institutes; 2=collaborations of Chinese and international researchers; 3=international researchers)	Funding source(1=Yes; 2=No)	Choice of comparator interventions(1=Sole acupuncture; 2=Acupuncture plus other therapies)	“Randomized” in the title or abstract	Background	Trial design	Participants	Interventions	Outcomes	Sample size	Randomization	Allocation concealment	Blinding	Statistical methods	Flow chart	Recruitment	Baseline data	Intent-to-treat analysis	Outcomes and estimation	Ancillary analyses	Harms
5	1997	A one year follow-up study on the effects of acupuncture in the treatment of stroke patients in the subacute stage: a randomized, controlled study	1	3	1	1	1	1	1	0	0	1	0	0	0	0	1	1	0	1	0	1	0	0
6	2001	Randomized, Controlled Trial Acupuncture and Transcutaneous Nerve Stimulation in Stroke Rehabilitation : A Randomized, Controlled Trial	1	3	1	2	1	1	1	1	1	0	0	1	1	0	1	1	1	1	1	1	0	1
7	2005	Acupuncture for Subacute Stroke Rehabilitation A Sham-Controlled, Subject- and Assessor-Blind, Randomized Trial	1	3	1	1	1	1	1	1	1	1	1	1	1	1	1	1	1	1	1	1	1	1
8	2005	Acupuncture for Upper-Extremity Rehabilitation in Chronic Stroke: A Randomized Sham-Controlled Study	1	3	1	1	1	1	1	1	1	0	0	1	1	1	1	1	1	1	1	1	1	0
10	2005	Acupuncture treatment of geriatric patients with ischemic stroke: a randomized, double-controlled, single-blind study	1	3	2	1	1	1	1	1	1	1	0	1	1	1	0	0	0	1	1	0	0	1
4	2006	针刺与推拿治疗脑梗死恢复期临床疗效的对比研究	2	1	2	2	1	1	0	1	0	0	0	0	0	0	0	0	0	1	0	0	0	0
9	2006	Acupunture treatment for 68 cases of functional impairment induced by cerebral hemorrhage at the convalescence stage	1中医杂志英文版	1	2	1	1	0	0	0	0	0	0	0	0	0	0	0	0	0	0	0	0	0
12	2007	Correlated Change in Upper Limb Function and Motor Cortex Activation After Verum and Sham Acupuncture in Patients with Chronic Stroke	1	3	1	1	1	1	1	1	0	0	0	0	0	1	1	0	0	1	0	0	0	0
2	2008	眼针结合康复训练治疗中风恢复期阴虚阳亢证的临床研究	2	1	2	2	1	0	0	1	1	0	0	1	0	0	1	0	0	1	0	0	0	0
3	2009	靳三针配合作业疗法治疗中风后硬瘫的临床疗效观察	2	1	2	2	1	1	0	1	1	0	0	1	0	0	1	0	0	1	0	0	0	0
13	2009	Effects of Electroacupuncture Treatment on Impaired Cognition and Quality of Life in Taiwanese Stroke Patients	1	1	2	1	1	1	1	1	1	0	0	0	0	1	1	0	1	1	0	0	0	0
1	2010	电针改善中风患者单足支撑相比例的研究	2	1	1	2	1	1	0	1	1	0	0	1	0	1	0	0	0	1	0	0	0	0
14	2011	针刺治疗脑卒中后抑郁: 随机对照研究	2	1	2	1	1	0	1	1	1	0	0	1	1	1	1	0	1	1	1	0	0	1
11	2012	Clinical Effects of Scalp Electrical Acupuncture in Stroke: A Sham-Controlled Randomized Clinical Trial	1	3	2	1	1	1	1	1	1	0	0	0	0	1	1	0	0	1	0	0	0	0
15	2012	An Effectiveness Study Comparing Acupuncture, Physiotherapy, and Their Combination in Poststroke Rehabilitation: A Multicentered, Randomized, Controlled Clinical Trial	1	2	1	2	1	1	1	1	1	1	1	1	0	1	1	1	1	1	0	0	1	1
