# Supplementary material for: Quality of reporting on randomized controlled trials of acupuncture for stroke rehabilitation
Source: BMC Complement Altern Med. 2014 May 7;14:151. doi: 10.1186/1472-6882-14-151 (PMC4030573; doi:10.1186/1472-6882-14-151)
Supplement: Additional file 2 — STRICTA evaluation of acupuncture for stroke rehabilitation. [file 1472-6882-14-151-S2.xls]

## Sheet: Sheet1
ID	Year of publication	Title	Style of acupuncture	Reasoning for treatment	Extent to which treatment was varied	Number of needle insertions	Names of points used	Depth of insertion	Responses sought	Needle stimulation	Needle retention time	Needle type	Number of treatment sessions	Frequency and duration of treatment sessions	Details of other interventions	Setting and context of treatment	Description of participating acupuncturists	Rationale for the control or comparator	Precise description of the control or comparator
5	1997	A one year follow-up study on the effects of acupuncture in the treatment of stroke patients in the subacute stage: a randomized, controlled study	1	1	1	0	0	0	0	0	0	0	0	0	0	0	0	0	0
6	2001	Acupuncture and Transcutaneous Nerve Stimulation in Stroke Rehabilitation : A Randomized, Controlled Trial	1	1	1	1	1	0	1	1	1	1	0	0	1	1	1	1	1
7	2005	Acupuncture for Subacute Stroke Rehabilitation A Sham-Controlled, Subject- and Assessor-Blind, Randomized Trial	1	1	1	1	1	1	1	1	1	1	1	1	0	0	1	1	1
8	2005	Acupuncture for Upper-Extremity Rehabilitation in Chronic Stroke: A Randomized Sham-Controlled Study	1	1	1	1	1	0	1	1	1	1	0	0	0	1	1	1	1
10	2005	Acupuncture treatment of geriatric patients with ischemic stroke: a randomized, double-controlled, single-blind study	1	1	0	0	0	0	0	0	1	0	0	0	0	1	1	0	0
4	2006	针刺与推拿治疗脑梗死恢复期临床疗效的对比研究	1	1	1	0	1	0	0	1	1	0	1	1	0	0	0	0	0
9	2006	Acupunture treatment for 68 cases of functional impairment induced by cerebral hemorrhage at the convalescence stage	0	0	1	1	1	1	1	1	1	1	1	1	0	0	0	0	0
12	2007	Correlated Change in Upper Limb Function and Motor Cortex Activation After Verum and Sham Acupuncture in Patients with Chronic Stroke	1	1	0	0	0	0	0	1	1	0	1	1	0	0	0	0	0
2	2008	眼针结合康复训练治疗中风恢复期阴虚阳亢证的临床研究	1	1	0	1	1	1	1	1	1	0	1	1	0	0	0	1	1
3	2009	靳三针配合作业疗法治疗中风后硬瘫的临床疗效观察	1	0	1	1	1	0	1	1	1	1	1	1	0	0	0	1	1
13	2009	Effects of Electroacupuncture Treatment on Impaired Cognition and Quality of Life in Taiwanese Stroke Patients	1	1	0	1	1	1	0	1	1	1	1	1	1	1	1	1	0
1	2010	电针改善中风患者单足支撑相比例的研究	0	0	1	0	1	1	1	1	1	1	1	1	0	0	1	1	1
14	2011	针刺治疗脑卒中后抑郁: 随机对照研究	1	1	0	1	1	1	0	1	1	1	1	1	0	0	0	0	1
11	2012	Clinical Effects of Scalp Electrical Acupuncture in Stroke: A Sham-Controlled Randomized Clinical Trial	0	1	1	1	1	1	1	1	1	1	1	1	1	1	1	1	1
15	2012	An Effectiveness Study Comparing Acupuncture, Physiotherapy, and Their Combination in Poststroke Rehabilitation: A Multicentered, Randomized, Controlled Clinical Trial	1	1	1	1	1	1	1	1	1	1	0	0	0	0	1	1	1
